# Supplementary material for: Comparative evaluation of sequencing technologies and primer sets for mouse gut microbiota profiling
Source: Front Microbiol. 2025 May 20;16:1584359. doi: 10.3389/fmicb.2025.1584359 (PMC12130029; doi:10.3389/fmicb.2025.1584359)
Supplement: SUPPLEMENTARY TABLE S1 — Reads information. [file Table_1.xlsx]

## Sheet: Лист1
Group	BioProject	BioSample	Sample ID	Time point, days	Group	Primer combination	16S rRNA						BioProject	BioSample	Sample ID	WGS		BioProject	BioSample	Sample ID	WGS
							Illumina (V3-V4 region)		ONT							Illumina					ONT
							number of reads	mean read length	BioSample	Sample ID	number of reads	mean read length				number of reads	mean read length				number of reads	mean read length
High molecular weight (_HM) DNA	PRJNA1069621	SAMN40716350	ID_1_1F_HM	1	Control	27F - 1492R	463506	501.7	SAMN48096778	1_group1F	5016	1473.9	PRJNA1070000	SAMN39636607	1_1F	5240978	197.6	PRJNA1070000	SAMN39636692	1_1F_nanopore	1681285	5518.0
		SAMN40716514	ID_5_1F_HM	5	Control	27F - 1492R	369502	501.6	SAMN48096779	5_group1F	436	1468.8		SAMN39636610	5_1F	8353790	197.6		SAMN39636695	5_1F_nanopore	576932	3165.3
		SAMN40716724	ID_8_1F_HM	8	Control	27F - 1492R	174022	501.8	SAMN48096780	8_group1F	6039	1461.7		SAMN39636613	8_1F	5756920	197		SAMN39636698	8_1F_nanopore	1535214	4627.8
		SAMN40716841	ID_12_1F_HM	12	Control	27F - 1492R	163064	501.7	SAMN48096781	12_group1F	3307	1469.3		SAMN39636616	12_1F	5391752	197.4		SAMN39636701	12_1F_nanopore	715748	6337.0
		SAMN40717022	ID_15_1F_HM	15	Control	27F - 1492R	42284	501.6	SAMN48096782	15_group1F	1956	1467.3		SAMN39636619	15_1F	5947486	197.8		SAMN39636704	15_1F_nanopore	633038	8156.9
		SAMN40717439	ID_19_1F_HM	19	Control	27F - 1492R	289198	501.7	SAMN48096783	19_group1F	3320	1472.6		SAMN39636622	19_1F	4162940	196.6		SAMN39636707	19_1F_nanopore	861133	6679.2
		SAMN40722913	ID_21_1F_HM	21	Control	27F - 1492R	155966	501.7	SAMN48096784	21_group1F	3737	1469.0		SAMN39636625	21_1F	3886614	198.4		SAMN39636710	21_1F_nanopore	1218903	3726.6
		SAMN40723158	ID_25_1F_HM	25	Control	27F - 1492R	52784	501.6	SAMN48096785	25_group1F	3002	1470.8		SAMN39636628	25_1F	5259808	198.8		SAMN39636713	25_1F_nanopore	604007	6933.8
		SAMN40723354	ID_28_1F_HM	28	Control	27F - 1492R	335212	501.5	SAMN48096786	28_group1F	6934	1471.9		SAMN39636631	28_1F	6536164	197.4		SAMN39636716	28_1F_nanopore	754491	4462.9
		SAMN40716408	ID_1_2F_HM	1	Lacto	27F - 1492R	264248	501.7	SAMN48096787	1_group2F	5719	1470.7		SAMN39636608	1_2F	4651842	197.2		SAMN39636693	1_2F_nanopore	815925	7132.9
		SAMN40716524	ID_5_2F_HM	5	Lacto	27F - 1492R	147148	501.7	SAMN48096788	5_group2F	5178	1466.2		SAMN39636611	5_2F	6651740	197.6		SAMN39636696	5_2F_nanopore	688254	7335.0
		SAMN40716747	ID_8_2F_HM	8	Lacto	27F - 1492R	101976	501.4	SAMN48096789	8_group2F	3797	1480.7		SAMN39636614	8_2F	5494416	197.2		SAMN39636699	8_2F_nanopore	578129	3476.4
		SAMN40716960	ID_12_2F_HM	12	Lacto	27F - 1492R	192114	501.5	SAMN48096790	12_group2F	4158	1475.4		SAMN39636617	12_2F	6059628	195.8		SAMN39636702	12_2F_nanopore	485632	5872.7
		SAMN40717032	ID_15_2F_HM	15	Lacto	27F - 1492R	319744	501.6	SAMN48096791	15_group2F	4568	1471.0		SAMN39636620	15_2F	4912162	198.4		SAMN39636705	15_2F_nanopore	1227010	5221.0
		SAMN40717486	ID_19_2F_HM	19	Lacto	27F - 1492R	140178	501.6	SAMN48096792	19_group2F	2078	1456.4		SAMN39636623	19_2F	5149032	198.4		SAMN39636708	19_2F_nanopore	2287157	3955.3
		SAMN40722928	ID_21_2F_HM	21	Lacto	27F - 1492R	173712	501.7	SAMN48096793	21_group2F	4183	1466.8		SAMN39636626	21_2F	5477538	198.4		SAMN39636711	21_2F_nanopore	1359893	5477.5
		SAMN40723198	ID_25_2F_HM	25	Lacto	27F - 1492R	141662	501.6	SAMN48096794	25_group2F	3243	1469.4		SAMN39636629	25_2F	8338930	195.2		SAMN39636714	25_2F_nanopore	1126068	4137.3
		SAMN40723361	ID_28_2F_HM	28	Lacto	27F - 1492R	119248	501.7	SAMN48096795	28_group2F	6258	1465.1		SAMN39636632	28_2F	5221502	198.6		SAMN39636717	28_2F_nanopore	602314	6664.8
		SAMN40716489	ID_1_3F_HM	1	Bifido	27F - 1492R	50922	501.8	SAMN48096796	1_group3F	4808	1470.1		SAMN39636609	1_3F	5346762	198.2		SAMN39636694	1_3F_nanopore	1973729	4225.1
		SAMN40716526	ID_5_3F_HM	5	Bifido	27F - 1492R	46928	501.5	SAMN48096797	5_group3F	3745	1475.5		SAMN39636612	5_3F	7238514	197.6		SAMN39636697	5_3F_nanopore	295317	5634.9
		SAMN40716770	ID_8_3F_HM	8	Bifido	27F - 1492R	52008	501.7	SAMN48096798	8_group3F	5205	1475.3		SAMN39636615	8_3F	5,237,364	196.8		SAMN39636700	8_3F_nanopore	777346	4289.7
		SAMN40716986	ID_12_3F_HM	12	Bifido	27F - 1492R	99648	501.6	SAMN48096799	12_group3F	7570	1469.9		SAMN39636618	12_3F	4892344	198.6		SAMN39636703	12_3F_nanopore	812363	5401.3
		SAMN40717371	ID_15_3F_HM	15	Bifido	27F - 1492R	67206	501.5	SAMN48096800	15_group3F	3652	1475.9		SAMN39636621	15_3F	8722828	193		SAMN39636706	15_3F_nanopore	336581	5147.7
		SAMN40717889	ID_19_3F_HM	19	Bifido	27F - 1492R	59618	501.5	SAMN48096801	19_group3F	5299	1479.5		SAMN39636624	19_3F	4417244	196		SAMN39636709	19_3F_nanopore	1806251	3721.1
		SAMN40722931	ID_21_3F_HM	21	Bifido	27F - 1492R	211608	501.5	SAMN48096802	21_group3F	6916	1469.2		SAMN39636627	21_3F	5472188	198		SAMN39636712	21_3F_nanopore	1074262	5352.0
		SAMN40723275	ID_25_3F_HM	25	Bifido	27F - 1492R	213944	501.4	SAMN48096803	25_group3F	5727	1471.0		SAMN39636630	25_3F	3512320	197		SAMN39636715	25_3F_nanopore	285821	6254.4
		SAMN40723485	ID_28_3F_HM	28	Bifido	27F - 1492R	97626	501.6	SAMN48096804	28_group3F	4141	1475.2		SAMN39636633	28_3F	3818502	197.2		SAMN39636718	28_3F_nanopore	1289203	5079.3
DNA	PRJNA1069621	SAMN40716351	ID_1_1F_V2	1	Control	27F - 1492R	105049	501.4
		SAMN40716409	ID_1_2F_V2	1	Control	27F - 1492R	15000	501.5
		SAMN40716490	ID_1_3F_V2	1	Control	27F - 1492R	43151	501.5
		SAMN40716842	ID_12_1F_V2	12	Control	27F - 1492R	31313	501.5
		SAMN40716961	ID_12_2F_V2	12	Control	27F - 1492R	32855	501.5
		SAMN40716987	ID_12_3F_V2	12	Control	27F - 1492R	73073	501.5
		SAMN40717023	ID_15_1F_V2	15	Control	27F - 1492R	39635	501.6
		SAMN40717033	ID_15_2F_V2	15	Control	27F - 1492R	41218	501.6
		SAMN40717372	ID_15_3F_V2	15	Control	27F - 1492R	50858	501.5
		SAMN40717440	ID_19_1F_V2	19	Lacto	27F - 1492R	63058	501.5
		SAMN40717487	ID_19_2F_V2	19	Lacto	27F - 1492R	28574	501.7
		SAMN40717890	ID_19_3F_V2	19	Lacto	27F - 1492R	65066	501.7
		SAMN40717890	ID_21_1F_V2	21	Lacto	27F - 1492R	22931	501.6
		SAMN40722929	ID_21_2F_V2	21	Lacto	27F - 1492R	34801	501.7
		SAMN40722932	ID_21_3F_V2	21	Lacto	27F - 1492R	145246	501.5
		SAMN40723159	ID_25_1F_V2	25	Lacto	27F - 1492R	38331	501.5
		SAMN40723199	ID_25_2F_V2	25	Lacto	27F - 1492R	50208	501.5
		SAMN40723276	ID_25_3F_V2	25	Lacto	27F - 1492R	105839	501.5
		SAMN40723355	ID_28_1F_V2	28	Bifido	27F - 1492R	65122	501.5
		SAMN40723362	ID_28_2F_V2	28	Bifido	27F - 1492R	98011	501.7
		SAMN40723486	ID_28_3F_V2	28	Bifido	27F - 1492R	43465	501.7
		SAMN40716515	ID_5_1F_V2	5	Bifido	27F - 1492R	79914	501.7
		SAMN40716525	ID_5_2F_V2	5	Bifido	27F - 1492R	25427	501.4
		SAMN40716527	ID_5_3F_V2	5	Bifido	27F - 1492R	41668	501.6
		SAMN40716725	ID_8_1F_V2	8	Bifido	27F - 1492R	33711	501.6
		SAMN40716748	ID_8_2F_V2	8	Bifido	27F - 1492R	26000	501.6
		SAMN40716771	ID_8_3F_V2	8	Bifido	27F - 1492R	46466	501.6
DNA: 5 combinations of primers	PRJNA1069621	SAMN39634311	ID_1_1F_27		Control	27F - 1492R					23430	1411.3
		SAMN39634312	ID_1_1F_27bif		Control	27F+bif27 - 1492R					8249	1476.0
		SAMN39634313	ID_1_1F_8		Control	8F - 1492R					13668	1433.2
		SAMN39634314	ID_1_1F_8_27bif		Control	8F+bif27F - 1492R					11955	1467.0
		SAMN39634315	ID_1_1F_bif		Control	bif27F–1492R					15894	1399.9
		SAMN39634316	ID_1_2F_27		Lacto	27F - 1492R					21981	1428.4
		SAMN39634317	ID_1_2F_27bif		Lacto	27F+bif27 - 1492R					12863	1471.8
		SAMN39634318	ID_1_2F_8		Lacto	8F - 1492R					10893	1421.7
		SAMN39634319	ID_1_2F_8_27bif		Lacto	8F+bif27F - 1492R					7928	1475.0
		SAMN39634320	ID_1_2F_bif		Lacto	bif27F–1492R					18301	1428.1
		SAMN39634321	ID_1_3F_27		Bifido	27F - 1492R					30258	1435.3
		SAMN39634322	ID_1_3F_27bif		Bifido	27F+bif27 - 1492R					10634	1482.6
		SAMN39634323	ID_1_3F_8		Bifido	8F - 1492R					5935	1434.9
		SAMN39634324	ID_1_3F_8_27bif		Bifido	8F+bif27F - 1492R					10218	1475.1
		SAMN39634325	ID_1_3F_bif		Bifido	bif27F–1492R					10518	1394.9
		SAMN39634356	ID_12_1F_27		Control	27F - 1492R					15230	1436.8
		SAMN39634357	ID_12_1F_27bif		Control	27F+bif27 - 1492R					6757	1486.9
		SAMN39634358	ID_12_1F_8		Control	8F - 1492R					13655	1430.3
		SAMN39634359	ID_12_1F_8_27bif		Control	8F+bif27F - 1492R					10806	1482.1
		SAMN39634360	ID_12_1F_bif		Control	bif27F–1492R					14905	1420.5
		SAMN39634361	ID_12_2F_27		Lacto	27F - 1492R					29983	1429.6
		SAMN39634362	ID_12_2F_27bif		Lacto	27F+bif27 - 1492R					12603	1490.8
		SAMN39634363	ID_12_2F_8		Lacto	8F - 1492R					12251	1424.2
		SAMN39634364	ID_12_2F_8_27bif		Lacto	8F+bif27F - 1492R					9554	1486.3
		SAMN39634365	ID_12_2F_bif		Lacto	bif27F–1492R					16410	1437.7
		SAMN39634366	ID_12_3F_27		Bifido	27F - 1492R					34436	1436.5
		SAMN39634367	ID_12_3F_27bif		Bifido	27F+bif27 - 1492R					11236	1486.6
		SAMN39634368	ID_12_3F_8		Bifido	8F - 1492R					4887	1425.8
		SAMN39634369	ID_12_3F_8_27bif		Bifido	8F+bif27F - 1492R					12381	1483.8
		SAMN39634370	ID_12_3F_bif		Bifido	bif27F–1492R					10224	1401.8
		SAMN39634371	ID_15_1F_27		Control	27F - 1492R					27657	1436.5
		SAMN39634372	ID_15_1F_27bif		Control	27F+bif27 - 1492R					11679	1482.6
		SAMN39634373	ID_15_1F_8		Control	8F - 1492R					10896	1410.0
		SAMN39634374	ID_15_1F_8_27bif		Control	8F+bif27F - 1492R					8115	1478.6
		SAMN39634375	ID_15_1F_bif		Control	bif27F–1492R					14828	1419.4
		SAMN39634376	ID_15_2F_27		Lacto	27F - 1492R					29733	1427.2
		SAMN39634377	ID_15_2F_27bif		Lacto	27F+bif27 - 1492R					8782	1467.9
		SAMN39634378	ID_15_2F_8		Lacto	8F - 1492R					10870	1427.8
		SAMN39634379	ID_15_2F_8_27bif		Lacto	8F+bif27F - 1492R					9761	1467.4
		SAMN39634380	ID_15_2F_bif		Lacto	bif27F–1492R					15968	1421.0
		SAMN39634381	ID_15_3F_27		Bifido	27F - 1492R					30508	1420.4
		SAMN39634382	ID_15_3F_27bif		Bifido	27F+bif27 - 1492R					12001	1481.4
		SAMN39634383	ID_15_3F_8		Bifido	8F - 1492R					5457	1427.3
		SAMN39634384	ID_15_3F_8_27bif		Bifido	8F+bif27F - 1492R					13583	1478.3
		SAMN39634385	ID_15_3F_bif		Bifido	bif27F–1492R					10506	1406.8
		SAMN39634386	ID_19_1F_27		Control	27F - 1492R					25534	1438.2
		SAMN39634387	ID_19_1F_27bif		Control	27F+bif27 - 1492R					11107	1485.3
		SAMN39634388	ID_19_1F_8		Control	8F - 1492R					14056	1427.9
		SAMN39634389	ID_19_1F_8_27bif		Control	8F+bif27F - 1492R					8934	1482.9
		SAMN39634390	ID_19_1F_bif		Control	bif27F–1492R					12109	1430.4
		SAMN39634391	ID_19_2F_27		Lacto	27F - 1492R					24763	1431.4
		SAMN39634392	ID_19_2F_27bif		Lacto	27F+bif27 - 1492R					10499	1477.8
		SAMN39634393	ID_19_2F_8		Lacto	8F - 1492R					12198	1428.5
		SAMN39634394	ID_19_2F_8_27bif		Lacto	8F+bif27F - 1492R					12423	1479.2
		SAMN39634395	ID_19_2F_bif		Lacto	bif27F–1492R					16919	1418.3
		SAMN39634396	ID_19_3F_27		Bifido	27F - 1492R					31061	1419.8
		SAMN39634397	ID_19_3F_27bif		Bifido	27F+bif27 - 1492R					6896	1479.4
		SAMN39634398	ID_19_3F_8		Bifido	8F - 1492R					4886	1429.4
		SAMN39634399	ID_19_3F_8_27bif		Bifido	8F+bif27F - 1492R					9691	1473.8
		SAMN39634400	ID_19_3F_bif		Bifido	bif27F–1492R					11778	1413.1
		SAMN39634401	ID_21_1F_27		Control	27F - 1492R					30892	1432.6
		SAMN39634402	ID_21_1F_27bif		Control	27F+bif27 - 1492R					10132	1481.9
		SAMN39634403	ID_21_1F_8		Control	8F - 1492R					11516	1439.7
		SAMN39634404	ID_21_1F_8_27bif		Control	8F+bif27F - 1492R					10248	1478.2
		SAMN39634405	ID_21_1F_bif		Control	bif27F–1492R					21726	1424.8
		SAMN39634406	ID_21_2F_27		Lacto	27F - 1492R					35334	1436.6
		SAMN39634407	ID_21_2F_27bif		Lacto	27F+bif27 - 1492R					10754	1474.5
		SAMN39634408	ID_21_2F_8		Lacto	8F - 1492R					13028	1425.5
		SAMN39634409	ID_21_2F_8_27bif		Lacto	8F+bif27F - 1492R					13564	1469.4
		SAMN39634410	ID_21_2F_bif		Lacto	bif27F–1492R					12745	1409.2
		SAMN39634411	ID_21_3F_27		Bifido	27F - 1492R					26395	1431.7
		SAMN39634412	ID_21_3F_27bif		Bifido	27F+bif27 - 1492R					9867	1481.4
		SAMN39634413	ID_21_3F_8		Bifido	8F - 1492R					4593	1393.9
		SAMN39634414	ID_21_3F_8_27bif		Bifido	8F+bif27F - 1492R					9258	1474.8
		SAMN39634415	ID_21_3F_bif		Bifido	bif27F–1492R					11916	1397.7
		SAMN39634416	ID_25_1F_27		Control	27F - 1492R					21640	1439.8
		SAMN39634417	ID_25_1F_27bif		Control	27F+bif27 - 1492R					11715	1480.8
		SAMN39634418	ID_25_1F_8		Control	8F - 1492R					13495	1429.1
		SAMN39634419	ID_25_1F_8_27bif		Control	8F+bif27F - 1492R					14908	1477.5
		SAMN39634420	ID_25_1F_bif		Control	bif27F–1492R					22167	1418.4
		SAMN39634421	ID_25_2F_27		Lacto	27F - 1492R					25743	1430.9
		SAMN39634422	ID_25_2F_27bif		Lacto	27F+bif27 - 1492R					10796	1476.9
		SAMN39634423	ID_25_2F_8		Lacto	8F - 1492R					11278	1426.7
		SAMN39634424	ID_25_2F_8_27bif		Lacto	8F+bif27F - 1492R					11471	1471.5
		SAMN39634425	ID_25_2F_bif		Lacto	bif27F–1492R					12329	1411.4
		SAMN39634426	ID_25_3F_27		Bifido	27F - 1492R					20081	1428.5
		SAMN39634427	ID_25_3F_27bif		Bifido	27F+bif27 - 1492R					10275	1479.5
		SAMN39634428	ID_25_3F_8		Bifido	8F - 1492R					4919	1415.1
		SAMN39634429	ID_25_3F_8_27bif		Bifido	8F+bif27F - 1492R					8339	1476.2
		SAMN39634430	ID_25_3F_bif		Bifido	bif27F–1492R					10461	1404.9
		SAMN39634431	ID_28_1F_27		Control	27F - 1492R					27623	1440.8
		SAMN39634432	ID_28_1F_27bif		Control	27F+bif27 - 1492R					9043	1485.9
		SAMN39634433	ID_28_1F_8		Control	8F - 1492R					11099	1436.1
		SAMN39634434	ID_28_1F_8_27bif		Control	8F+bif27F - 1492R					9248	1481.2
		SAMN39634435	ID_28_1F_bif		Control	bif27F–1492R					16226	1434.8
		SAMN39634436	ID_28_2F_27		Lacto	27F - 1492R					29672	1435.8
		SAMN39634437	ID_28_2F_27bif		Lacto	27F+bif27 - 1492R					9359	1472.1
		SAMN39634438	ID_28_2F_8		Lacto	8F - 1492R					10747	1425.5
		SAMN39634439	ID_28_2F_8_27bif		Lacto	8F+bif27F - 1492R					9532	1468.6
		SAMN39634440	ID_28_2F_bif		Lacto	bif27F–1492R					10542	1386.7
		SAMN39634441	ID_28_3F_27		Bifido	27F - 1492R					30203	1433.4
		SAMN39634442	ID_28_3F_27bif		Bifido	27F+bif27 - 1492R					9925	1438.1
		SAMN39634443	ID_28_3F_8		Bifido	8F - 1492R					4247	1426.2
		SAMN39634444	ID_28_3F_8_27bif		Bifido	8F+bif27F - 1492R					10391	1471.6
		SAMN39634445	ID_28_3F_bif		Bifido	bif27F–1492R					11934	1414.7
		SAMN39634326	ID_5_1F_27		Control	27F - 1492R					26662	1426.4
		SAMN39634327	ID_5_1F_27bif		Control	27F+bif27 - 1492R					9435	1474.4
		SAMN39634328	ID_5_1F_8		Control	8F - 1492R					12681	1408.4
		SAMN39634329	ID_5_1F_8_27bif		Control	8F+bif27F - 1492R					12206	1471.4
		SAMN39634330	ID_5_1F_bif		Control	bif27F–1492R					20144	1410.1
		SAMN39634331	ID_5_2F_27		Lacto	27F - 1492R					23967	1434.2
		SAMN39634332	ID_5_2F_27bif		Lacto	27F+bif27 - 1492R					9928	1487.5
		SAMN39634333	ID_5_2F_8		Lacto	8F - 1492R					13689	1430.4
		SAMN39634334	ID_5_2F_8_27bif		Lacto	8F+bif27F - 1492R					8866	1484.6
		SAMN39634335	ID_5_2F_bif		Lacto	bif27F–1492R					16155	1428.6
		SAMN39634336	ID_5_3F_27		Bifido	27F - 1492R					24356	1431.4
		SAMN39634337	ID_5_3F_27bif		Bifido	27F+bif27 - 1492R					4423	1473.5
		SAMN39634338	ID_5_3F_8		Bifido	8F - 1492R					7819	1441.8
		SAMN39634339	ID_5_3F_8_27bif		Bifido	8F+bif27F - 1492R					11247	1477.5
		SAMN39634340	ID_5_3F_bif		Bifido	bif27F–1492R					10268	1403.2
		SAMN39634341	ID_8_1F_27		Control	27F - 1492R					31670	1442.7
		SAMN39634342	ID_8_1F_27bif		Control	27F+bif27 - 1492R					10942	1482.9
		SAMN39634343	ID_8_1F_8		Control	8F - 1492R					9947	1427.3
		SAMN39634344	ID_8_1F_8_27bif		Control	8F+bif27F - 1492R					9622	1484.0
		SAMN39634345	ID_8_1F_bif		Control	bif27F–1492R					17065	1427.2
		SAMN39634346	ID_8_2F_27		Lacto	27F - 1492R					31233	1437.5
		SAMN39634347	ID_8_2F_27bif		Lacto	27F+bif27 - 1492R					7206	1478.7
		SAMN39634348	ID_8_2F_8		Lacto	8F - 1492R					12672	1430.9
		SAMN39634349	ID_8_2F_8_27bif		Lacto	8F+bif27F - 1492R					11647	1476.1
		SAMN39634350	ID_8_2F_bif		Lacto	bif27F–1492R					17626	1419.9
		SAMN39634351	ID_8_3F_27		Bifido	27F - 1492R					24408	1430.0
		SAMN39634352	ID_8_3F_27bif		Bifido	27F+bif27 - 1492R					8232	1480.3
		SAMN39634353	ID_8_3F_8		Bifido	8F - 1492R					6378	1441.4
		SAMN39634354	ID_8_3F_8_27bif		Bifido	8F+bif27F - 1492R					13678	1471.5
		SAMN39634355	ID_8_3F_bif		Bifido	bif27F–1492R					7874	1393.2
